# Supplementary material for: Identification and Functional Verification Reveals that miR-195 Inhibiting THRSP to Affect Fat Deposition in Xinyang Buffalo
Source: Front Genet. 2021 Dec 22;12:736441. doi: 10.3389/fgene.2021.736441 (PMC8727870; doi:10.3389/fgene.2021.736441)
Supplement: Supplementary file 1 [file Table2.XLSX]

## Sheet: Preliminary screening of sequen
Table S2-1 Preliminary screening of sequencing results in different developmental stages
Type	Calf-1		Calf-2		Calf-3		Adult-1		Adult-2		Adult-3
	count	percentage	count	percentage	count	percentage	count	percentage	count	percentage	count	percentage
Raw_Reads	10702344	97.00%	10962273	98.00%	11097415	97.00%	19114130	97.00%	30835129	95.00%	21025088	92.00%
3’adapter_null	42952	0.40%	39633	0.36%	33276	0.29%	160992	0.84%	333931	1.08%	219605	1.04%
Insert_null	5072	0.04%	5027	0.04%	5558	0.05%	25473	0.13%	43647	0.14%	28733	0.13%
5’adapter_contaminant	0	0.00%	0	0.00%	0	0.00%	4194	0.02%	6699	0.03%	4298	0.02%
Smaller_than_15nt	237098	2.21%	131544	1.20%	200228	1.80%	362140	1.89%	1049857	3.40%	1402200	6.67%
PloyA	2061	0.02%	2222	0.02%	2262	0.02%	1131	0.00%	2874	0.09%	1472	0.00%
Clean_Reads	10414935	97.00%	10783609	98.00%	10855837	97.00%	18560198	97.00%	29398118	95.00%	19368779	92.00%
*The proportion retains three decimal places

## Sheet: Different categories of small R
Table S2-2 Different categories of small RNA in different development stages
Type	Calf-1		Calf-2		Calf-3		Adult bovine-1		Adult bovine-2		Adult bovine-3
Total	count	percentage	count	percentage	count	percentage	count	percentage	count	percentage	count	percentage
Total	10414935	100.00%	10783609	100.00%	10855837	100.00%	18560198	100.00%	29398118	100.00%	193687798	100.00%
Rfam	654260	6.28%	429859	3.99%	457720	4.22%	284925	1.54	664327	2.26%	640217	3.31%
Repeat	23189	0.22%	15079	0.14%	14779	0.14%%	30841	0.17%	52311	0.18%	45403	0.23%
mRNA or EST	310794	2.98%	266265	2.47%	322418	2.97%	314995	1.70%	447777	1.52%	926869	4.79%
miRBase	7764095	74.55%	8504051	78.86%	8137682	74.96%	15392930	82.94%	23212064	78.96%	12589914	65.00%
rRNA	19797	0.19%	19382	0.18%	23828	0.22%	71498	0.39%	97671	0.33%	128395	0.07%
snoRNA	9757	0.09%	10050	0.09%	8209	0.08%	18799	0.10%	40691	0.14%	33116	0.02%
snRNA	1905	0.02%	2262	0.02%	2578	0.02%	2514	0.01%	4782	0.02%	9934	0.01%
tRNA	620312	5.96%	396129	3.67%	421259	3.88%	190379	1.02%	517150	1.76%	465376	0.24%
other	1989169	19.10%	1843605	17.10%	2252860	20.80%	2854403	15.40%	5471757	18.6%	6093315	31.50%
*The proportion retains three decimal places
