# Supplementary material for: Identification and Functional Verification Reveals that miR-195 Inhibiting THRSP to Affect Fat Deposition in Xinyang Buffalo
Source: Front Genet. 2021 Dec 22;12:736441. doi: 10.3389/fgene.2021.736441 (PMC8727870; doi:10.3389/fgene.2021.736441)
Supplement: Supplementary file 2 [file Table3.XLSX]

## Sheet: Sheet1
Alignment analysis of sequencing reads with bovine genome
Type		Calf-1		Calf-2		Calf-3		Adult bovine-1		Adult bovine-2		Adult bovine-3
		count	percentage	count	percentage	count	percentage	count	percentage	count	percentage	count	percentage
Total	Clean reads	10414935	100.00%	10783609	100.00%	10855837	100.00%	18560198	100.00%	29398118	100.00%	193687798	100.00%
	Mappable read	9828023	94.36%	10284586	95.37%	10330238	95.16%	17505637	94.32%	27124840	92.27%	17824614	92.03%
Unique	Clean reads	260564	100.00%	213224	100.00%	299861	100.00%	323247	100.00%	549281	100.00%	637919	100.00%
	Mappable read	180103	69.12%	140069	65.69%	203743	67.95%	197664	61.15%	308002	56.07%	432275	67.76%
	Total/Unique	51.57		73.43		50.7		88.56		88.07		41.23
