# Supplementary material for: Identification and Functional Verification Reveals that miR-195 Inhibiting THRSP to Affect Fat Deposition in Xinyang Buffalo
Source: Front Genet. 2021 Dec 22;12:736441. doi: 10.3389/fgene.2021.736441 (PMC8727870; doi:10.3389/fgene.2021.736441)
Supplement: Supplementary file 4 [file Table4.XLSX]

## Sheet: Differentially expressed miRNAs
Table S4-1 Differentially expressed miRNAs at different developmental stage
ID	sixmonth1_TPM	sixmonth2_TPM	sixmonth3_TPM	thirtymonth1_TPM	thirtymonth2_TPM	thirtymonth3_TPM
bta-miR-10b	265058	239669	402481	108639	119945	114971	down
bta-miR-26a	116587	179117	64464.9	14806.3	13283.6	15943.6	down
bta-miR-27b	30289	45126.1	24785.6	4309.4	3380.5	5291.7	down
bta-miR-10a	24339.1	49550.2	39465.4	11955.5	13511	11424.1	down
bta-miR-3600	21814.3	26266.4	22752.4	224.6	176.4	387.1	down
bta-miR-126-5p	24511.3	21809.7	23412.3	85.9	114.7	137.4	down
bta-miR-191	15623.2	11029.1	15297.8	907.2	582.3	982.3	down
bta-miR-99b	15672.3	12364.7	12552.9	806.1	777.5	916.8	down
bta-miR-127	17805.1	14554.7	17792.9	6358.9	2444.4	3893.7	down
bta-miR-181a	14411.8	12458.4	9988.4	587.3	332.2	654.5	down
bta-let-7a-5p	14087.8	18250.3	12760.1	6318	3372.6	5630.7	down
bta-miR-411a	5220	6157.7	5158.1	232.8	123.5	176.2	down
bta-miR-151-5p	5449.2	5457.7	5211	429.4	358.3	275	down
bta-miR-186	4808.2	5874.3	5009.1	156	385.7	661.7	down
bta-miR-125a	5469.4	6671.2	4022.4	716.6	663.1	470.8	down
bta-miR-30e-5p	4346.8	2709.9	4165.4	164	149.6	344.5	down
bta-miR-486	4610.9	2630.9	2866.8	154.1	136.7	388.9	down
bta-miR-125b	2437	4312.8	2439	725.9	797.1	550.6	down
bta-miR-192	1392.4	1105	2579.6	119	148.5	242.6	down
bta-miR-24-3p	1603.3	2728.1	1325.9	380.1	367.2	469.6	down
bta-miR-23b-3p	1624.4	2356.1	1076.7	785.4	345.4	468.3	down
bta-miR-27a-3p	840.5	1651.3	728.4	140.2	168.2	205.2	down
bta-miR-660	845.6	1056.7	704.6	18.9	16.9	31.2	down
bta-miR-22-3p	1019.8	830.1	745	100.8	71	138.5	down
bta-miR-195	1007.7	826.7	908.6	169.7	186.4	203.2	down
bta-miR-126-3p	963.1	813.6	740.3	174.3	243.9	339.6	down
bta-miR-16a	707.3	849.7	709.2	167	187.6	154.3	down
bta-miR-146a	1048.9	321.5	393.4	31.3	32.2	99.9	down
bta-miR-199a-5p	478.4	1250.3	447.4	144.6	152.5	291	down
bta-miR-98	604.4	964.1	393.3	154.3	121.4	161.5	down
bta-miR-6119-5p	412	714.3	399.5	9.7	8.4	16.3	down
bta-miR-204	351	724.9	396.9	22.2	28.2	23.4	down
bta-miR-374a	441.7	368.5	593.4	109.2	83.7	97.2	down
bta-miR-93	450.7	321.5	395.5	20	31.1	47.9	down
bta-miR-338	79.3	859.4	95.8	3	6.3	2.9	down
bta-miR-181c	312.2	483.6	196.6	2.7	1.7	1.6	down
bta-miR-19b	275.3	295.4	474.2	17.8	24.7	51.5	down
bta-miR-1271	269.4	280.3	305.6	26.1	20.4	50.4	down
bta-miR-130a	267.8	270.6	215.9	3.1	6.7	7.1	down
bta-miR-221	162	494.5	127.2	27.4	29.5	38.3	down
bta-miR-181b	356.1	267.8	320.3	109.8	68.3	110.4	down
bta-miR-28	237.2	257.5	208.5	29.1	21.9	27	down
bta-miR-15a	194.8	278.2	189.6	18.5	26.2	19.8	down
bta-miR-301a	159.8	236	161.7	0	0	0	down
bta-miR-497	197.8	221.6	185.9	10.9	11.7	26.5	down
bta-miR-409a	203.8	224.5	136.2	8.5	6.3	9.1	down
bta-miR-136	159.4	269	155.7	10	13	28.1	down
bta-miR-410	147.1	200.8	148.3	8.4	3.4	2.7	down
bta-miR-146b	362.5	112.3	109.3	30.1	25.3	53.3	down
bta-miR-361	200.6	187.3	165	40.2	23.8	31.7	down
bta-miR-150	373.1	72.4	174.6	49.6	54.1	97.2	down
bta-miR-29c	178	109.9	188.4	19.6	21.7	43.9	down
bta-miR-107	154.1	138.7	118.1	18.7	12.7	17.2	down
bta-miR-142-5p	233.4	68.7	43.5	2.5	2.9	2.4	down
bta-miR-16b	148.2	152	105.1	27.2	32.9	36.1	down
bta-miR-380-3p	100.4	161.5	89.1	20.9	24	20.1	down
bta-miR-142-3p	189.4	44.7	33.3	0	0.3	0	down
bta-miR-193a-3p	89.2	67	108.2	4.4	7.7	8	down
bta-miR-154c	74.2	137.9	60.7	10.5	5.9	16.9	down
bta-miR-92b	93.5	97.9	37.3	1.8	1.3	0.9	down
bta-miR-196b	112	61.1	103.3	6	19.1	27.2	down
bta-miR-339a	87.7	91.6	91	19	16.6	34.8	down
bta-miR-144	84.8	77.7	39.2	0.4	2.4	2.7	down
bta-miR-421	57.5	94.7	57	4.3	5	6.7	down
bta-miR-141	12.2	7	126.3	0	0.1	0	down
bta-miR-424-5p	52.6	57.3	58.1	13.1	8.7	13.1	down
bta-miR-339b	40.1	51.8	40.2	1.2	1.2	3.6	down
bta-miR-19a	29.1	28.6	60.7	0.3	0.5	1.1	down
bta-miR-484	37.9	34.6	42.8	8.7	8.1	10.5	down
7_28048	36	17.7	40.6	6.6	3.2	1.8	down
bta-miR-15b	35.8	40.9	21.3	7.1	8	9.6	down
6_27184	22.9	19	21.2	0.2	0	0.4	down
bta-miR-132	20.3	26.1	16.9	3.6	4.6	4.4	down
bta-miR-375	1.2	0	48.2	0.4	0.9	2.2	down
bta-miR-487b	24.8	21.9	15.7	4.4	3.5	12.7	down
bta-miR-153	23.3	8.8	8.4	0	0.5	0	down
19_13145_star	6	30.5	4.4	0.2	0.3	0.7	down
bta-miR-18a	14	14.8	12.8	1.1	2	1.5	down
bta-miR-335	8.3	26.1	4.7	0.8	1.8	1.6	down
bta-miR-2285f	12.1	11.5	16.5	1.9	0.9	2.5	down
bta-miR-2904	10.2	5	21.8	0.7	0.1	3.4	down
bta-miR-210	6.4	19.8	5.8	0.1	0.5	1.5	down
bta-miR-223	11.7	19.4	7.6	1.7	3.4	4	down
bta-miR-200a	1.2	0	29.5	1.2	1.1	0	down
bta-miR-33a	7.3	9	11.6	0	0.1	0	down
bta-miR-33b	9	10.8	7.4	0	0	0	down
bta-miR-301b	5.7	13.2	7.6	0	0	0	down
bta-miR-455-5p	9	10.7	7.7	0	1.3	1.6	down
5_26679	6.8	2.6	13.9	0	0	0.5	down
bta-miR-190a	5.1	5.8	15.3	0.3	1.4	1.5	down
bta-miR-133a	15.4	6.1	2.6	0.2	0.9	0.7	down
bta-miR-212	9.5	6.6	6.7	0.6	0.5	0.7	down
5_26680	6.3	2.2	11.8	0	0	0.2	down
bta-miR-138	3.4	11.5	5.2	0	0.1	0.4	down
bta-miR-3120	6.7	12.9	6.9	1.5	2	4	down
bta-miR-2483-5p	6.4	6.1	11	0.8	1	4.4	down
bta-let-7a-3p	4.7	6.7	8.7	0.3	2.6	1.1	down
24_18626	6	0.8	10.9	0.1	1.1	0.9	down
bta-miR-628	5.4	6.6	4.7	0.3	0.4	0.4	down
bta-miR-542-5p	3.8	7.7	3.2	0.4	0.3	0.2	down
10_2566	5.8	4.5	6.9	0.9	1.3	1.3	down
2_14152	5.1	3	6.5	0.6	0.6	0.7	down
bta-miR-874	5.4	5	3.2	0.1	0.2	0.2	down
bta-miR-429	0.3	0.1	12.7	0	0.5	0.4	down
bta-miR-21-3p	3.5	6.2	1.7	0	0	0.4	down
bta-miR-17-3p	2.3	4	5.5	0.3	0.1	0.2	down
X_32948	3.5	4.6	3.6	0.2	0.2	0.2	down
bta-miR-665	3.5	4	2.9	0	0	0	down
bta-miR-3601	2.9	3.8	3.4	0.1	0.1	0.2	down
bta-miR-200c	0.4	0.5	10.3	0.4	0.1	1.1	down
bta-miR-2299-5p	3.6	2.8	3.2	0.4	0.7	0.2	down
bta-miR-1247-5p	2.3	3.8	2.2	0.1	0	0	down
bta-miR-541	3.5	1.6	3.3	0.1	0	0	down
22_17187	3.6	2	3.7	0.7	0.4	0.2	down
X_32414_star	3.8	0.9	3	0.1	0.2	0.2	down
bta-miR-6123	2.9	2.9	2.2	0.7	0.5	0	down
25_19248	3.9	2.5	1.7	0.4	0.5	0.4	down
bta-miR-545-5p	0.7	3.3	2.2	0	0	0	down
5_25716	6.6	0	0	0	0.7	0	down
5_25716_star	5.8	0	0	0	0.2	0	down
bta-miR-2892	2.2	0.4	3.6	0	0.1	1.3	down
20_15325	2.8	1.5	1	0	0	0	down
bta-miR-1197	0.7	3	0.7	0.1	0	0	down
bta-miR-496	1.2	2.4	0.6	0	0.1	0	down
bta-miR-18b	1.2	2.2	1.2	0.1	0.1	0.2	down
bta-miR-2284z	1.9	0.9	1	0	0.1	0	down
bta-miR-211	0.3	4.1	0.1	0.3	0.2	0	down
bta-miR-1247-3p	0.9	1.8	0.8	0.1	0.1	0	down
bta-miR-200b	0	0	3	0	0.1	0	down
bta-miR-124a	0.3	1.5	0.8	0	0	0	down
11_3241	0.3	0.5	1.7	0	0	0	down
5_25877	0.7	0.8	0.8	0	0	0	down
bta-miR-767	0.1	1.6	0.6	0	0	0	down
bta-miR-2424	0.6	1.7	0.6	0.1	0.1	0	down
16_8849	0.4	1.3	1	0.2	0	0	down
21_15951	1	1.3	0.1	0.1	0	0.2	down
bta-miR-2284aa	1.3	0.3	0.4	0	0	0	down
13_5540_star	0.4	0.9	0.8	0	0.1	0	down
bta-miR-208b	0.9	0.8	0.3	0	0	0	down
bta-miR-154a	0.6	0.7	0.7	0	0	0	down
6_27778	1.2	0.3	0.4	0	0	0	down
bta-miR-124b	1	0.8	0.4	0	0	0.2	down
bta-miR-6516	0.9	0.9	0.1	0	0.1	0	down
bta-miR-551b	0.3	1.2	0.3	0.1	0	0	down
9_31142	0.3	1.2	0.1	0	0	0	down
1_177	0.3	0.7	0.4	0	0	0	down
1_944	0.9	0.1	0.3	0	0	0	down
19_12734	0	0	0	0.1	0.6	0	up
X_33218	0	0	0	0.3	0.2	0.2	up
7_29002	0	0	0	0.3	0	0.4	up
7_27997	0	0	0	0.2	0.6	0.2	up
10_2287	0	0	0	0.2	0.5	0.2	up
24_18572	0	0	0	0.4	0.4	0	up
9_31100	0	0	0	0.1	0.2	0.7	up
10_1777	0	0	0	0.3	0.2	0.2	up
bta-miR-217	0	0	0	0	0.3	0.5	up
24_18739	0	0	0	0	0.4	0.4	up
7_28703	0	0.1	0	0	0.9	0	up
18_11540	0	0	0	0.1	0	0.7	up
11_3950	0.1	0	0.1	1	0.2	0	up
9_30811	0.1	0.1	0	0.4	0.5	0.2	up
X_32944	0	0	0	0.4	0.6	0.2	up
3_22881	0	0	0	0.4	0.3	0.4	up
24_18479	0	0	0	0.2	0.2	0.7	up
2_13289	0	0	0	0	0	1.1	up
21_16295	0.1	0	0	0.1	0.2	0.9	up
X_32818	0.3	0.1	0	0.7	0.2	0.7	up
10_2640_star	0	0	0	0.7	0.8	0.2	up
21_15468_star	0	0	0	0.2	0.5	0.9	up
7_28479	0.1	0	0	0	0.2	1.3	up
bta-miR-34c	0.3	0.4	0.4	0.1	1.6	1.1	up
bta-miR-329a	0	0	0	0.3	0.7	0.7	up
17_10628	0	0	0	0.1	0.9	0.7	up
bta-miR-2312	0	0.1	0	0.7	0.5	0.5	up
5_25425_star	0.1	0	0.1	0.1	0.6	1.5	up
8_29725	0	0	0	0	2	0	up
9_30736_star	0	0	0.1	0.4	0.5	1.1	up
11_3375	0.4	0	0.1	0.4	1.3	1.1	up
7_28313	0.1	0.1	0.4	0.4	0.5	1.8	up
19_12278	0.3	0.3	0.1	0.4	0.5	1.8	up
bta-miR-2387	0	0.3	0	0.3	1.1	1.1	up
27_20789	0.1	0	0.1	0.2	0.5	1.6	up
25_19770	0	0	0	0.2	0.9	1.3	up
4_24501	0	0	0	0.8	0.4	1.1	up
5_26535	0.1	0	0	0.6	0.9	0.9	up
25_19471	0	0.4	0	0.9	1.3	0.5	up
bta-miR-411b	0.1	0.7	0.3	1.1	1.4	1.5	up
3_22436	0	0	0	0.1	3	0	up
1_1207	0.4	0.5	0.3	1.6	1.6	1.3	up
bta-miR-2411-3p	0.1	0.4	0.7	1.1	1.3	2.2	up
11_3683	0.1	0.1	0	0.8	0.5	2.7	up
bta-miR-378b	1.5	0.1	0.6	1.1	1.9	2.7	up
15_8457	0	0	0	0	2.6	1.5	up
11_4130	0.1	0	0	1.3	1.7	0.9	up
16_9208	0.1	0	0	0.8	0.6	2.5	up
1_796	0.1	0.3	0.4	0.7	1.1	2.9	up
9_31007	0.1	0.4	0	1.9	1.6	1.6	up
5_25935	0	0	0	1.2	0.9	2.7	up
bta-miR-1246	0.1	0.3	0.1	1.2	1.3	2.9	up
28_21396	1	0.3	0.1	1.6	1.6	3.1	up
10_1851	0	0	0.1	1.5	1.3	2.4	up
17_10354	0.1	0.1	0.1	1.5	2.3	2.2	up
bta-miR-2411-5p	0.1	0.1	0.3	1.1	1.6	4.4	up
10_2582	0	0.5	0	0.1	0.4	6.3	up
29_21856	0.1	0.3	0.1	0	0.4	7.3	up
X_33037	0	0	0	0.2	6.1	1.3	up
15_7832	1.6	1.5	0.6	2.9	2.9	6.2	up
8_30471	0	0	0.8	1.6	2.3	5.4	up
bta-miR-7862	0	0	0.1	1.3	2	5.3	up
25_19764	1.6	2.2	2.8	4.8	5.7	6	up
8_29512	0.9	0.5	1.8	0.3	0.8	12	up
bta-miR-31	2.6	1.5	0.8	4	5.6	6.2	up
13_6368	2.9	2.1	2.1	4.4	3.7	10.3	up
bta-miR-95	1.7	4.1	2.3	6.6	4.5	8.3	up
X_32946	1.6	1.5	3.2	6.4	5.2	6.7	up
bta-miR-543	3.5	1.3	4.3	14.4	4	2.7	up
9_30736	0.7	0.5	0.7	1.8	4.2	8	up
bta-miR-2285p	0.1	0.8	0.1	3.2	4.6	6	up
21_15484	1	0.3	0.4	3.2	3.6	7.6	up
bta-miR-2890	1	0.3	0.7	0.6	2.3	13.1	up
22_17235	2.2	0.4	0.7	3.6	4.8	9.1	up
bta-miR-206	0.4	0	0.1	15	0.7	0.7	up
26_20156	3.6	1.3	4.3	0.7	19.7	7.4	up
bta-miR-652	6	4.6	2.8	10.9	8	13.8	up
bta-miR-2284y	4.8	5.1	3.4	9.4	10	13.8	up
6_27397	0	0.4	0	5	6.6	9.6	up
21_16432	1.2	0.8	1.7	10.6	5.5	11.8	up
26_20059_star	23.7	0.1	2.8	17.2	14.2	22.8	up
bta-miR-382	4.5	5	3.3	14.7	8.5	19.6	up
bta-miR-378d	0.6	0.1	1	5	5	22.1	up
28_21396_star	3.9	2	2.9	7.7	14.3	18.5	up
bta-miR-370	2	0.1	3	12.7	5.7	19.4	up
26_20178	0	0	0	17.6	11.1	4.7	up
11_3112	2	1.6	4.1	8.2	13.1	19.9	up
10_2781	0.9	0.4	1.1	7.9	13.8	16.5	up
bta-miR-365-5p	0.7	0.5	1.8	6.7	13.2	24.5	up
7_29374	3.5	1.1	2.9	11.3	12.8	29	up
bta-miR-495	8.9	2.5	8.5	22.1	35.5	20.3	up
bta-miR-574	11.8	15.7	12.3	27.5	31.6	44.2	up
bta-miR-3431	21.7	23.2	23	42.4	25	69.3	up
bta-miR-455-3p	8.6	7.9	3.9	19.6	36.9	44.1	up
bta-miR-328	7	7.5	5.4	31.3	41	30.6	up
8_30122	2.6	1.1	2.8	30.7	27.9	35.9	up
7_28635	4.1	2.1	1.1	28.3	30.6	37.9	up
21_16178	1.7	0.4	2.1	30.5	28.7	35.5	up
bta-miR-9-5p	21.6	33.8	16.2	55.4	36.7	74.7	up
5_26306	1.2	0.7	2.8	4.4	3.6	92.8	up
X_32414	15.6	19.7	27.3	46.4	40.5	77.8	up
bta-miR-2285aa	2.6	4.7	3.9	24.5	34.4	70.2	up
bta-miR-29d-5p	5.7	2	3.2	19.3	67.5	42.4	up
bta-miR-3432a	13.8	17	10.3	69.9	41	56.7	up
bta-miR-504	3.6	4.9	3.2	32.6	57.5	49.7	up
bta-miR-193a-5p	28.8	24.9	34	70.2	56	96.1	up
bta-miR-452	7.4	12.8	11.7	39.2	35.8	111.9	up
bta-miR-29b	33.2	25.3	31.3	79.4	94.9	74.7	up
bta-miR-27a-5p	7.6	11.6	4.7	25	35.1	163.5	up
1_196	5	1.8	4.8	20.2	13.9	189.1	up
bta-miR-185	19.2	9.8	19.3	82.7	69.1	109.1	up
bta-miR-2284x	24.9	25.7	17.1	88.3	87.4	120.6	up
bta-miR-378c	61.3	16.6	46.8	79.3	116.4	310.9	up
26_20059	13	0.5	1.9	84.9	156.7	228.1	up
bta-miR-1839	44.4	83	43.5	199.8	186.6	388.2	up
bta-miR-374b	63.5	81.9	100.1	370.1	291.8	296.8	up
bta-miR-122	0.6	0	0.6	1.7	376	526.1	up
bta-miR-218	62.1	63.7	43.7	312.1	487.6	337.4	up
bta-miR-423-5p	228	151.2	177.2	458.1	514.2	663.4	up
bta-miR-152	121.9	286.8	124.2	686.4	434.8	926.2	up
bta-miR-140	221.7	218.5	166.3	573	484.4	1148.5	up
bta-miR-148b	361.6	476.5	376.3	1206.5	494.2	1214.3	up
bta-miR-532	231.2	240.9	188.4	882.3	724	1003.8	up
bta-miR-7	12.1	7	6.9	601.8	570.9	1391.3	up
bta-miR-1	13.1	7.1	4.5	1127.9	1304.5	696.2	up
bta-miR-139	191	107.9	213.9	805.8	1763.2	1752.8	up
bta-miR-379	47.5	66.6	58.8	2675.9	1986.4	3498.1	up
bta-miR-101	798.2	692.4	928.4	3153.6	2846.9	4672.6	up
bta-miR-378	2823.8	398.8	2079.2	3398.3	3672.5	9140.8	up
bta-let-7g	2561	2586	1991.9	5430.5	3549.9	9238.4	up
bta-miR-145	978.6	710.2	953.5	5492	4551.3	8297.4	up
bta-let-7f	10630.1	11590.3	8099.7	23057.3	13541.4	26730.8	up
bta-miR-151-3p	1168.8	939.3	949.6	11678.6	14112.4	12496.6	up
bta-let-7i	5221.8	7336.2	3936.9	21279.7	16489.2	37916.3	up
bta-miR-148a	12133.3	17014.2	14900.4	545621	542093	366678	up

## Sheet: Weighted co-expression analysis
Table S4-2 Weighted co-expression analysis of miRNAs
gene_id	geneSymbol	LocusLinkID	moduleColor	GS.Weight	p.GS.Interest_module	MM.turquoise	p.MM.turquoise	MM.brown	p.MM.brown	MM.blue	p.MM.blue	MM.grey	p.MM.grey
1_1207	1_1207	1_1207	turquoise	0.978664	0.000677968	-0.992035	9.49e-05	-0.64993	0.162373	0.56577	0.241895	0.136011	0.797241
1_370	1_370	1_370	turquoise	-0.980581	0.000562004	0.973016	0.00108235	0.612684	0.19597	-0.695425	0.125022	-0.223639	0.670134
1_944	1_944	1_944	turquoise	-0.669534	0.145767	0.743479	0.0902649	0.210939	0.688284	-0.466186	0.351379	0.593046	0.214719
10_2566	10_2566	10_2566	turquoise	-0.955336	0.00294774	0.971009	0.00124852	0.49392	0.319367	-0.659049	0.154554	-0.144857	0.784234			choose Top Hub In Each Module(datExpr, moduleColors)	hub miRNA
10_2640_star	10_2640_star	10_2640_star	turquoise	0.836515	0.0379061	-0.878621	0.0212051	-0.647156	0.164784	0.205269	0.696421	0.139991	0.791385			blue	24_18479
11_3241	11_3241	11_3241	turquoise	-0.689934	0.129306	0.686873	0.131722	0.210883	0.688365	-0.500873	0.311518	-0.613637	0.195077			brown	bta-miR-199c
11_3367_star	11_3367_star	11_3367_star	turquoise	-0.768922	0.0739262	0.717582	0.108377	0.397696	0.434906	-0.797475	0.057371	-0.439106	0.383674			turquoise	bta-miR-93
11_3375	11_3375	11_3375	turquoise	0.789358	0.061882	-0.736962	0.094684	-0.646082	0.165721	0.672571	0.143263	0.245954	0.638509
11_3950	11_3950	11_3950	turquoise	0.476731	0.339077	-0.512954	0.298053	-0.449887	0.370698	-0.0602057	0.909801	0.175197	0.739893
11_4130	11_4130	11_4130	turquoise	0.938343	0.00558516	-0.951091	0.0035296	-0.710497	0.113586	0.449996	0.370568	0.163434	0.757032
12_4575	12_4575	12_4575	turquoise	-0.551677	0.256435	0.639157	0.171819	0.202378	0.700578	0.104159	0.844326	-0.308086	0.552492
12_4647	12_4647	12_4647	turquoise	-0.593164	0.214604	0.691412	0.128147	0.254495	0.626499	0.0762073	0.88591	-0.0838291	0.874551
13_5540_star	13_5540_star	13_5540_star	turquoise	-0.905357	0.0130119	0.844728	0.0342921	0.782855	0.0656086	-0.675509	0.140858	-0.459796	0.358909
13_5653	13_5653	13_5653	turquoise	-0.595683	0.212161	0.639583	0.171442	0.427932	0.397285	-0.391798	0.442375	0.683235	0.134618
14_7545	14_7545	14_7545	turquoise	-0.436648	0.386654	0.544433	0.264038	0.302575	0.559988	0.269563	0.60545	0.216285	0.680631
15_8454	15_8454	15_8454	turquoise	-0.264135	0.613011	0.335001	0.516297	-0.415045	0.413181	-0.204874	0.696989	-0.236426	0.651968
15_8457	15_8457	15_8457	turquoise	0.67177	0.143921	-0.659114	0.154499	-0.482556	0.33235	0.509545	0.30183	0.0187476	0.971882
16_8849	16_8849	16_8849	turquoise	-0.836593	0.0378711	0.758576	0.0803925	0.816026	0.0476563	-0.639216	0.171767	-0.511576	0.299578
16_8966	16_8966	16_8966	turquoise	-0.98387	0.000388171	0.954746	0.00302559	0.74387	0.0900023	-0.696102	0.124498	-0.265402	0.611245
16_9421	16_9421	16_9421	turquoise	-0.854965	0.0300275	0.911333	0.0114443	0.297326	0.567153	-0.580043	0.227513	0.175566	0.739356
17_10354	17_10354	17_10354	turquoise	0.966657	0.00164908	-0.945373	0.00439462	-0.687012	0.131612	0.750468	0.0856306	0.0674405	0.898993
17_10628	17_10628	17_10628	turquoise	0.762554	0.0778771	-0.737416	0.0943731	-0.537063	0.271859	0.655946	0.157196	0.0194507	0.970828
2_13645	2_13645	2_13645	turquoise	-0.848951	0.0325006	0.871473	0.0237171	0.43842	0.384505	-0.416151	0.411808	-0.438584	0.384306
2_14152	2_14152	2_14152	turquoise	-0.901253	0.0141449	0.93128	0.00692134	0.354446	0.490596	-0.631648	0.178535	-0.131343	0.804118
20_15325	20_15325	20_15325	turquoise	-0.854728	0.0301232	0.879505	0.0209039	0.599829	0.208164	-0.594576	0.213234	0.430721	0.393872
21_16178	21_16178	21_16178	turquoise	0.990466	0.000135923	-0.961901	0.00214963	-0.722859	0.104568	0.790184	0.0614158	0.0824391	0.876622
21_16432	21_16432	21_16432	turquoise	0.900406	0.0143844	-0.856796	0.0292928	-0.657153	0.156166	0.836575	0.0378793	0.0520178	0.922044
22_17187	22_17187	22_17187	turquoise	-0.919601	0.00943615	0.944416	0.00454851	0.394499	0.43895	-0.707871	0.115544	0.0192216	0.971171
23_17439	23_17439	23_17439	turquoise	-0.980581	0.000562004	0.986708	0.000263829	0.662366	0.151751	-0.689207	0.129878	0.0961783	0.856177
23_17649	23_17649	23_17649	turquoise	-0.273765	0.599612	0.382701	0.453973	-0.0253846	0.961931	-0.0418837	0.937211	0.839962	0.0363688
24_18626	24_18626	24_18626	turquoise	-0.663475	0.150818	0.719638	0.106885	-0.0145617	0.978159	-0.462295	0.355957	-0.216748	0.679969
25_19238	25_19238	25_19238	turquoise	-0.349563	0.497012	0.45805	0.360976	0.282405	0.587654	0.328866	0.524485	0.330976	0.521664
25_19248	25_19248	25_19248	turquoise	-0.869511	0.0244301	0.886008	0.0187507	0.642218	0.169113	-0.614285	0.194471	0.399642	0.432451
25_19471	25_19471	25_19471	turquoise	0.820905	0.0452402	-0.886427	0.0186156	-0.434794	0.388907	0.274041	0.599228	0.0322958	0.951573
25_19764	25_19764	25_19764	turquoise	0.957024	0.00273067	-0.939537	0.00537305	-0.705115	0.117615	0.77186	0.072135	-0.12363	0.8155
25_19800	25_19800	25_19800	turquoise	-0.98387	0.000388171	0.954746	0.00302559	0.74387	0.0900023	-0.696102	0.124498	-0.265402	0.611245
26_20059_star	26_20059_star	26_20059_star	turquoise	0.504534	0.307415	-0.389447	0.445363	-0.567158	0.240482	0.549731	0.258469	0.786595	0.0634529
26_20117	26_20117	26_20117	turquoise	-0.447214	0.373901	0.525592	0.284209	0.132194	0.802865	-0.304507	0.557357	0.81937	0.0459941
26_20156	26_20156	26_20156	turquoise	0.481878	0.33313	-0.477363	0.338345	-0.462482	0.355737	0.223153	0.670826	0.0314578	0.952829
26_20178	26_20178	26_20178	turquoise	0.831165	0.0403517	-0.8664	0.0255811	-0.635144	0.175395	0.249998	0.632816	0.150426	0.776063
26_20437_star	26_20437_star	26_20437_star	turquoise	-0.98387	0.000388171	0.967235	0.00159276	0.789187	0.0619785	-0.690431	0.128916	0.0263165	0.960534
28_21189	28_21189	28_21189	turquoise	-0.433013	0.391076	0.500404	0.312045	0.459382	0.359399	0.0187315	0.971906	0.625583	0.184037
3_22436	3_22436	3_22436	turquoise	0.464971	0.352806	-0.506254	0.305494	-0.379447	0.458145	-0.0123955	0.981408	0.0622397	0.906761
3_22881	3_22881	3_22881	turquoise	0.98387	0.000388171	-0.962452	0.00208834	-0.697236	0.123622	0.759532	0.0797845	0.0900552	0.865282
5_25716	5_25716	5_25716	turquoise	-0.406163	0.424257	0.481499	0.333567	0.0949345	0.858026	-0.31073	0.548905	0.83863	0.0369595
5_25716_star	5_25716_star	5_25716_star	turquoise	-0.43454	0.389216	0.512034	0.299071	0.120356	0.820338	-0.306883	0.554126	0.826574	0.042507
5_25877	5_25877	5_25877	turquoise	-0.996241	2.12e-05	0.975624	0.000884065	0.733278	0.0972235	-0.703701	0.118683	-0.177695	0.736264
5_26062_star	5_26062_star	5_26062_star	turquoise	-0.868243	0.0248962	0.846115	0.0336988	0.927012	0.00779652	-0.429963	0.394799	-0.0198522	0.970226
5_26332	5_26332	5_26332	turquoise	0.648886	0.163279	-0.615315	0.19351	-0.526033	0.28373	0.616719	0.192204	-0.1113	0.833739
5_26535	5_26535	5_26535	turquoise	0.96421	0.00189845	-0.932713	0.00663895	-0.700766	0.120915	0.767026	0.0750925	0.145952	0.782627
5_26679	5_26679	5_26679	turquoise	-0.754851	0.0827805	0.792724	0.0599925	0.138415	0.793703	-0.520139	0.290152	-0.306818	0.554215
5_26680	5_26680	5_26680	turquoise	-0.769325	0.0736793	0.80833	0.0515852	0.145942	0.782641	-0.54226	0.266335	-0.262693	0.615025
6_27184	6_27184	6_27184	turquoise	-0.994118	5.18e-05	0.995935	2.48e-05	0.655645	0.157453	-0.694158	0.126005	-0.0220934	0.966865
6_27283	6_27283	6_27283	turquoise	-0.970143	0.0013239	0.945662	0.00434874	0.684225	0.133828	-0.773197	0.0713264	-0.087685	0.86881
6_27778	6_27778	6_27778	turquoise	-0.743527	0.0902321	0.802235	0.0547993	0.348617	0.498259	-0.517341	0.29322	0.556034	0.251904
7_27997	7_27997	7_27997	turquoise	0.780869	0.0667665	-0.80283	0.0544817	-0.591435	0.216288	0.321614	0.534212	0.0843827	0.873726
7_28048	7_28048	7_28048	turquoise	-0.887999	0.0181138	0.919356	0.00949286	0.320841	0.535252	-0.677351	0.139359	-0.0224233	0.966371
7_28635	7_28635	7_28635	turquoise	0.980047	0.000593193	-0.94641	0.00423094	-0.687041	0.131589	0.822666	0.0443826	0.12507	0.813374
7_28703	7_28703	7_28703	turquoise	0.404061	0.426893	-0.457115	0.362086	-0.266895	0.609164	-0.0477385	0.928447	0.0236275	0.964565
7_28771	7_28771	7_28771	turquoise	-0.895533	0.0157998	0.930816	0.00701398	0.565787	0.241877	-0.558759	0.249087	0.278134	0.593557
8_29725	8_29725	8_29725	turquoise	0.447214	0.373901	-0.487062	0.32718	-0.365363	0.476341	-0.0126458	0.981032	0.0573628	0.91405
8_29839_star	8_29839_star	8_29839_star	turquoise	-0.912343	0.0111888	0.902338	0.0138411	0.470703	0.34609	-0.706659	0.116452	-0.337439	0.513053
8_30122	8_30122	8_30122	turquoise	0.986827	0.000259132	-0.955916	0.00287226	-0.719995	0.106628	0.801334	0.055282	0.0852218	0.872477
9_30811	9_30811	9_30811	turquoise	0.846649	0.0334717	-0.886521	0.0185855	-0.561652	0.24611	0.265202	0.611523	0.254093	0.627063
9_31007	9_31007	9_31007	turquoise	0.979833	0.000605964	-0.989524	0.000164044	-0.601654	0.206415	0.649166	0.163036	0.0965113	0.855683
bta-let-7a-3p	bta-let-7a-3p	bta-let-7a-3p	turquoise	-0.895039	0.0159472	0.863906	0.0265221	0.580911	0.22665	-0.669095	0.146131	-0.453692	0.366156
bta-let-7a-5p	bta-let-7a-5p	bta-let-7a-5p	turquoise	-0.93528	0.0061474	0.895932	0.0156818	0.892098	0.016836	-0.618836	0.19024	-0.10813	0.838437
bta-let-7d	bta-let-7d	bta-let-7d	turquoise	-0.797282	0.0574765	0.861731	0.0273556	0.503681	0.30837	-0.354414	0.490638	0.399682	0.432401
bta-miR-1	bta-miR-1	bta-miR-1	turquoise	0.944068	0.00460516	-0.962789	0.00205123	-0.705286	0.117486	0.440464	0.38203	0.12728	0.810111
bta-miR-100	bta-miR-100	bta-miR-100	turquoise	-0.892995	0.0165625	0.925778	0.00805894	0.68302	0.13479	-0.455897	0.363531	0.259848	0.619001
bta-miR-106a	bta-miR-106a	bta-miR-106a	turquoise	0.54874	0.259507	-0.572895	0.234672	-0.66099	0.152911	0.0674817	0.898931	-0.24868	0.63467
bta-miR-106b	bta-miR-106b	bta-miR-106b	turquoise	-0.858135	0.0287609	0.923378	0.00858155	0.430013	0.394737	-0.34707	0.500299	0.00659308	0.990111
bta-miR-107	bta-miR-107	bta-miR-107	turquoise	-0.984986	0.00033643	0.978679	0.000677049	0.742186	0.0911342	-0.685313	0.13296	0.062682	0.9061
bta-miR-10b	bta-miR-10b	bta-miR-10b	turquoise	-0.880102	0.0207015	0.88888	0.0178356	0.378734	0.459061	-0.628623	0.181271	-0.347971	0.499111
bta-miR-1185	bta-miR-1185	bta-miR-1185	turquoise	-0.626099	0.183567	0.604463	0.203733	0.750535	0.0855866	-0.0660164	0.901119	-0.555641	0.252312
bta-miR-1247-5p	bta-miR-1247-5p	bta-miR-1247-5p	turquoise	-0.934963	0.00620726	0.881298	0.020299	0.911833	0.0113176	-0.664274	0.150148	-0.172114	0.744379
bta-miR-124b	bta-miR-124b	bta-miR-124b	turquoise	-0.870388	0.0241101	0.884279	0.0193124	0.764435	0.0767005	-0.481635	0.333411	0.296775	0.567907
bta-miR-125a	bta-miR-125a	bta-miR-125a	turquoise	-0.951723	0.00343969	0.913509	0.0108975	0.877933	0.0214412	-0.686876	0.13172	-0.00509422	0.992359
bta-miR-126-3p	bta-miR-126-3p	bta-miR-126-3p	turquoise	-0.963723	0.00195021	0.978732	0.000673652	0.706021	0.116932	-0.575801	0.231751	0.0997279	0.850904
bta-miR-126-5p	bta-miR-126-5p	bta-miR-126-5p	turquoise	-0.997707	7.88e-06	0.993711	5.92e-05	0.678338	0.138559	-0.702885	0.119302	-0.0504561	0.92438
bta-miR-127	bta-miR-127	bta-miR-127	turquoise	-0.96968	0.00136499	0.975326	0.000905727	0.581744	0.225823	-0.701221	0.120568	-0.029541	0.955701
bta-miR-1271	bta-miR-1271	bta-miR-1271	turquoise	-0.993812	5.73e-05	0.987192	0.000245011	0.694655	0.125619	-0.651974	0.160607	-0.173694	0.742079
bta-miR-1277	bta-miR-1277	bta-miR-1277	turquoise	-0.894427	0.0161301	0.840093	0.0363109	0.885693	0.0188524	-0.706857	0.116304	0.00219909	0.996701
bta-miR-128	bta-miR-128	bta-miR-128	turquoise	0.622567	0.1868	-0.599266	0.208705	-0.12987	0.80629	0.617016	0.191928	0.592584	0.215168
bta-miR-129-3p	bta-miR-129-3p	bta-miR-129-3p	turquoise	-0.617822	0.19118	0.674725	0.141498	0.277515	0.594413	-0.359954	0.483389	0.364964	0.47686
bta-miR-129-5p	bta-miR-129-5p	bta-miR-129-5p	turquoise	0.414284	0.414126	-0.447817	0.373178	-0.331228	0.521328	-0.202954	0.699748	0.648716	0.163426
bta-miR-1296	bta-miR-1296	bta-miR-1296	turquoise	-0.808573	0.0514589	0.875303	0.0223545	0.194697	0.711644	-0.504628	0.307309	0.059476	0.910891
bta-miR-1306	bta-miR-1306	bta-miR-1306	turquoise	0.750194	0.0858104	-0.789942	0.0615522	-0.287111	0.581168	0.397811	0.434761	0.240714	0.645903
bta-miR-1307	bta-miR-1307	bta-miR-1307	turquoise	-0.749656	0.0861637	0.798568	0.0567759	0.494397	0.318826	-0.114005	0.829734	-0.339813	0.509901
bta-miR-130a	bta-miR-130a	bta-miR-130a	turquoise	-0.989639	0.000160469	0.973545	0.00104053	0.780459	0.0670066	-0.691154	0.128349	-0.00399709	0.994004
bta-miR-132	bta-miR-132	bta-miR-132	turquoise	-0.952454	0.00333718	0.912733	0.0110911	0.890775	0.0172435	-0.660164	0.153609	-0.0723304	0.891694
bta-miR-133a	bta-miR-133a	bta-miR-133a	turquoise	-0.696872	0.123903	0.738247	0.0938047	0.47954	0.335827	-0.47405	0.34219	0.637007	0.173731
bta-miR-136	bta-miR-136	bta-miR-136	turquoise	-0.920961	0.00912384	0.869953	0.0242687	0.927538	0.00768595	-0.606021	0.202253	-0.198047	0.706813
bta-miR-1388-3p	bta-miR-1388-3p	bta-miR-1388-3p	turquoise	-0.821794	0.0448066	0.89511	0.0159258	0.39088	0.443541	-0.390046	0.444601	0.281449	0.588974
bta-miR-1388-5p	bta-miR-1388-5p	bta-miR-1388-5p	turquoise	-0.617863	0.191141	0.721896	0.105259	0.10233	0.847041	-0.277936	0.593831	0.497146	0.315717
bta-miR-139	bta-miR-139	bta-miR-139	turquoise	0.893509	0.0164066	-0.857315	0.0290861	-0.657045	0.156258	0.779721	0.0674399	0.0429952	0.935547
bta-miR-141	bta-miR-141	bta-miR-141	turquoise	-0.528473	0.281088	0.546245	0.262128	-0.0314512	0.952839	-0.38945	0.445359	-0.592321	0.215424
bta-miR-142-3p	bta-miR-142-3p	bta-miR-142-3p	turquoise	-0.663179	0.151067	0.720898	0.105976	0.350524	0.495748	-0.458415	0.360545	0.667307	0.147615
bta-miR-142-5p	bta-miR-142-5p	bta-miR-142-5p	turquoise	-0.687023	0.131603	0.738728	0.0934772	0.399167	0.43305	-0.475268	0.340775	0.648903	0.163264
bta-miR-144	bta-miR-144	bta-miR-144	turquoise	-0.917411	0.0099497	0.90461	0.0132148	0.812507	0.0494349	-0.630835	0.179269	0.215197	0.682188
bta-miR-1468	bta-miR-1468	bta-miR-1468	turquoise	-0.629564	0.180418	0.702578	0.119534	0.0972492	0.854586	-0.484699	0.329887	0.502085	0.310157
bta-miR-146a	bta-miR-146a	bta-miR-146a	turquoise	-0.753784	0.0834702	0.816514	0.047412	0.370383	0.469831	-0.479131	0.336299	0.53585	0.273155
bta-miR-146b	bta-miR-146b	bta-miR-146b	turquoise	-0.68466	0.13348	0.750705	0.0854754	0.34967	0.496871	-0.421513	0.405176	0.627004	0.182743
bta-miR-148a	bta-miR-148a	bta-miR-148a	turquoise	0.96983	0.0013516	-0.981932	0.000486749	-0.713993	0.111002	0.511411	0.299761	0.116742	0.825683
bta-miR-149-5p	bta-miR-149-5p	bta-miR-149-5p	turquoise	-0.534086	0.275044	0.603036	0.205094	0.446821	0.374372	0.0843541	0.873769	0.0817863	0.877594
bta-miR-150	bta-miR-150	bta-miR-150	turquoise	-0.615042	0.193765	0.710242	0.113776	0.127166	0.810279	-0.334757	0.516622	0.575148	0.232407
bta-miR-151-3p	bta-miR-151-3p	bta-miR-151-3p	turquoise	0.992587	8.22e-05	-0.981433	0.000513894	-0.718254	0.107889	0.682569	0.135151	0.102726	0.846453
bta-miR-151-5p	bta-miR-151-5p	bta-miR-151-5p	turquoise	-0.999323	6.86e-07	0.984405	0.000362918	0.731377	0.0985457	-0.715254	0.110077	-0.0714518	0.893005
bta-miR-153	bta-miR-153	bta-miR-153	turquoise	-0.805522	0.0530547	0.848853	0.0325418	0.461346	0.357078	-0.56808	0.239544	0.497511	0.315304
bta-miR-154a	bta-miR-154a	bta-miR-154a	turquoise	-0.995037	3.69e-05	0.973227	0.00106563	0.735131	0.095942	-0.70301	0.119207	-0.189983	0.718454
bta-miR-15a	bta-miR-15a	bta-miR-15a	turquoise	-0.960696	0.00228683	0.915796	0.0103371	0.877332	0.0216481	-0.681406	0.136084	-0.159119	0.763336
bta-miR-15b	bta-miR-15b	bta-miR-15b	turquoise	-0.900015	0.0144956	0.870203	0.0241775	0.900013	0.0144964	-0.591528	0.216198	0.108415	0.838015
bta-miR-16a	bta-miR-16a	bta-miR-16a	turquoise	-0.986759	0.000261824	0.953025	0.00325815	0.812851	0.0492596	-0.713421	0.111423	-0.139996	0.791377
bta-miR-16b	bta-miR-16b	bta-miR-16b	turquoise	-0.958801	0.00251106	0.94111	0.00509987	0.831163	0.0403525	-0.644703	0.166928	0.0747238	0.888123
bta-miR-17-3p	bta-miR-17-3p	bta-miR-17-3p	turquoise	-0.895799	0.015721	0.864898	0.0261459	0.589101	0.218569	-0.6394	0.171604	-0.505465	0.306374
bta-miR-17-5p	bta-miR-17-5p	bta-miR-17-5p	turquoise	-0.874046	0.0227976	0.894955	0.0159721	0.671789	0.143906	-0.33426	0.517284	-0.217681	0.678636
bta-miR-181a	bta-miR-181a	bta-miR-181a	turquoise	-0.976998	0.000787541	0.972698	0.00110795	0.742892	0.0906586	-0.677267	0.139427	0.102398	0.84694
bta-miR-181b	bta-miR-181b	bta-miR-181b	turquoise	-0.966145	0.00169986	0.988583	0.000194788	0.572854	0.234713	-0.635152	0.175388	0.0537695	0.919423
bta-miR-185	bta-miR-185	bta-miR-185	turquoise	0.945872	0.0043155	-0.895264	0.01588	-0.709739	0.11415	0.87731	0.0216559	0.0833354	0.875286
bta-miR-186	bta-miR-186	bta-miR-186	turquoise	-0.989173	0.000175209	0.965349	0.00178023	0.799833	0.0560904	-0.659712	0.153992	-0.162748	0.758034
bta-miR-188	bta-miR-188	bta-miR-188	turquoise	-0.977274	0.000768813	0.995878	2.54e-05	0.579455	0.228099	-0.64968	0.16259	0.00562835	0.991558
bta-miR-18a	bta-miR-18a	bta-miR-18a	turquoise	-0.99471	4.19e-05	0.975239	0.000912082	0.772342	0.0718429	-0.702504	0.119591	-0.0655379	0.901834
bta-miR-190a	bta-miR-190a	bta-miR-190a	turquoise	-0.756694	0.0815954	0.761897	0.0782901	0.265645	0.610905	-0.517053	0.293536	-0.541405	0.267241
bta-miR-191	bta-miR-191	bta-miR-191	turquoise	-0.975458	0.000896049	0.990807	0.000126379	0.555318	0.252646	-0.680814	0.136561	-0.015055	0.977419
bta-miR-192	bta-miR-192	bta-miR-192	turquoise	-0.859395	0.028265	0.87608	0.0220827	0.339644	0.510125	-0.586748	0.220879	-0.352876	0.492656
bta-miR-193a-3p	bta-miR-193a-3p	bta-miR-193a-3p	turquoise	-0.959457	0.00243225	0.973018	0.00108222	0.502635	0.309541	-0.67036	0.145084	-0.141707	0.788863
bta-miR-193b	bta-miR-193b	bta-miR-193b	turquoise	-0.583026	0.224551	0.671778	0.143915	0.125297	0.813039	-0.0155217	0.976719	-0.266559	0.609631
bta-miR-194	bta-miR-194	bta-miR-194	turquoise	-0.619348	0.189766	0.668937	0.146261	0.0647491	0.903012	-0.269264	0.605865	-0.488707	0.3253
bta-miR-195	bta-miR-195	bta-miR-195	turquoise	-0.989479	0.000165454	0.996436	1.9e-05	0.642891	0.168519	-0.681364	0.136118	0.0114938	0.98276
bta-miR-196a	bta-miR-196a	bta-miR-196a	turquoise	-0.456008	0.3634	0.577136	0.230414	-0.200762	0.702903	-0.161248	0.760225	0.300244	0.563167
bta-miR-196b	bta-miR-196b	bta-miR-196b	turquoise	-0.91118	0.0114831	0.958149	0.00259057	0.416627	0.411219	-0.561228	0.246545	0.0645954	0.903242
bta-miR-197	bta-miR-197	bta-miR-197	turquoise	0.718767	0.107517	-0.670744	0.144767	-0.658734	0.154822	0.533178	0.276018	0.266987	0.609035
bta-miR-19a	bta-miR-19a	bta-miR-19a	turquoise	-0.877335	0.0216471	0.879703	0.0208365	0.404429	0.426432	-0.620688	0.18853	-0.399793	0.43226
bta-miR-19b	bta-miR-19b	bta-miR-19b	turquoise	-0.927152	0.00776689	0.925922	0.00802806	0.516697	0.293927	-0.619571	0.18956	-0.365836	0.475727
bta-miR-200a	bta-miR-200a	bta-miR-200a	turquoise	-0.44048	0.382011	0.457048	0.362165	-0.119688	0.821325	-0.353298	0.492102	-0.612082	0.196534
bta-miR-200b	bta-miR-200b	bta-miR-200b	turquoise	-0.434973	0.388689	0.449668	0.370959	-0.107228	0.839775	-0.335341	0.515844	-0.64124	0.169975
bta-miR-200c	bta-miR-200c	bta-miR-200c	turquoise	-0.436616	0.386692	0.459301	0.359495	-0.0919056	0.86253	-0.270321	0.604395	-0.653099	0.159637
bta-miR-204	bta-miR-204	bta-miR-204	turquoise	-0.89264	0.0166704	0.826335	0.0426204	0.935465	0.00611282	-0.628956	0.180969	-0.264819	0.612058
bta-miR-206	bta-miR-206	bta-miR-206	turquoise	0.485784	0.328643	-0.517354	0.293205	-0.387684	0.447608	0.0442192	0.933714	0.155845	0.768125
bta-miR-20a	bta-miR-20a	bta-miR-20a	turquoise	-0.540937	0.267737	0.645937	0.165848	-0.0108546	0.983719	-0.027807	0.9583	-0.143741	0.785874
bta-miR-212	bta-miR-212	bta-miR-212	turquoise	-0.964928	0.00182345	0.979438	0.000629832	0.633248	0.177095	-0.667607	0.147365	0.158076	0.764861
bta-miR-218	bta-miR-218	bta-miR-218	turquoise	0.946206	0.00426292	-0.948242	0.00394894	-0.673085	0.142841	0.577241	0.230309	0.11242	0.83208
bta-miR-22-3p	bta-miR-22-3p	bta-miR-22-3p	turquoise	-0.97677	0.000803213	0.982422	0.000460784	0.704589	0.118012	-0.653328	0.159441	0.108131	0.838436
bta-miR-224	bta-miR-224	bta-miR-224	turquoise	0.697898	0.123113	-0.686812	0.13177	-0.245181	0.639598	0.652547	0.160113	0.301109	0.561986
bta-miR-2284aa	bta-miR-2284aa	bta-miR-2284aa	turquoise	-0.723575	0.104056	0.78419	0.0648352	0.332993	0.518972	-0.502919	0.309222	0.580343	0.227215
bta-miR-2284c	bta-miR-2284c	bta-miR-2284c	turquoise	-0.733333	0.0971852	0.820003	0.0456824	0.234906	0.654122	-0.190439	0.717795	-0.0903226	0.864885
bta-miR-2284z	bta-miR-2284z	bta-miR-2284z	turquoise	-0.887773	0.0181857	0.920424	0.00924659	0.511204	0.299991	-0.638826	0.172113	0.347109	0.500247
bta-miR-2285c	bta-miR-2285c	bta-miR-2285c	turquoise	-0.953998	0.00312559	0.951177	0.00351733	0.629411	0.180556	-0.748024	0.0872389	0.117564	0.824466
bta-miR-2285f	bta-miR-2285f	bta-miR-2285f	turquoise	-0.962105	0.00212689	0.96584	0.00173045	0.560679	0.247109	-0.639771	0.171275	-0.248477	0.634955
bta-miR-2285l	bta-miR-2285l	bta-miR-2285l	turquoise	-0.970143	0.0013239	0.971952	0.001169	0.578435	0.229116	-0.769562	0.0735344	0.0755453	0.886898
bta-miR-2299-5p	bta-miR-2299-5p	bta-miR-2299-5p	turquoise	-0.981098	0.000532527	0.980664	0.000557215	0.612751	0.195906	-0.751015	0.0852729	0.0331703	0.950263
bta-miR-2310	bta-miR-2310	bta-miR-2310	turquoise	-0.353553	0.491767	0.46574	0.351902	-0.298475	0.565583	-0.250213	0.632513	0.51647	0.294177
bta-miR-2312	bta-miR-2312	bta-miR-2312	turquoise	0.963087	0.00201872	-0.976271	0.000837928	-0.618443	0.190604	0.597868	0.210051	0.0803823	0.879686
bta-miR-2355-3p	bta-miR-2355-3p	bta-miR-2355-3p	turquoise	-0.545685	0.262718	0.640309	0.170798	-0.122113	0.81774	-0.405697	0.424841	0.399575	0.432535
bta-miR-2431-3p	bta-miR-2431-3p	bta-miR-2431-3p	turquoise	-0.565916	0.241746	0.673776	0.142275	-0.0993065	0.85153	-0.206572	0.694549	0.0703415	0.894662
bta-miR-2435	bta-miR-2435	bta-miR-2435	turquoise	0.565987	0.241674	-0.493918	0.31937	-0.329713	0.523352	0.586849	0.220779	0.774873	0.0703184
bta-miR-2446	bta-miR-2446	bta-miR-2446	turquoise	-0.98387	0.000388171	0.992646	8.09e-05	0.585292	0.222313	-0.695227	0.125176	-0.0401161	0.939858
bta-miR-2483-3p	bta-miR-2483-3p	bta-miR-2483-3p	turquoise	-0.748331	0.0870356	0.789954	0.0615454	0.140363	0.790838	-0.481655	0.333387	-0.320062	0.536301
bta-miR-2483-5p	bta-miR-2483-5p	bta-miR-2483-5p	turquoise	-0.82575	0.0428993	0.86162	0.0273985	0.397692	0.434912	-0.354692	0.490273	-0.403724	0.427317
bta-miR-25	bta-miR-25	bta-miR-25	turquoise	-0.349019	0.497729	0.40146	0.430162	0.100535	0.849706	-0.227329	0.66488	0.485236	0.329271
bta-miR-26b	bta-miR-26b	bta-miR-26b	turquoise	-0.974834	0.000942059	0.933049	0.00657367	0.83756	0.0374372	-0.727059	0.101579	-0.130893	0.804781
bta-miR-27b	bta-miR-27b	bta-miR-27b	turquoise	-0.922117	0.00886243	0.873756	0.0229003	0.930481	0.00708129	-0.623884	0.185592	-0.105259	0.842694
bta-miR-28	bta-miR-28	bta-miR-28	turquoise	-0.990619	0.000131591	0.968943	0.0014318	0.797212	0.057515	-0.692782	0.127076	-0.0516338	0.922618
bta-miR-2881	bta-miR-2881	bta-miR-2881	turquoise	-0.780869	0.0667665	0.772843	0.0715397	0.543769	0.264739	-0.715735	0.109725	0.33916	0.510767
bta-miR-2892	bta-miR-2892	bta-miR-2892	turquoise	-0.618647	0.190415	0.70542	0.117385	-0.00971386	0.98543	-0.218797	0.677041	-0.201904	0.70126
bta-miR-2898	bta-miR-2898	bta-miR-2898	turquoise	0.895788	0.0157244	-0.931293	0.00691886	-0.365714	0.475885	0.581732	0.225835	0.12675	0.810893
bta-miR-2899	bta-miR-2899	bta-miR-2899	turquoise	-0.753778	0.083474	0.779539	0.0675471	0.585546	0.222062	-0.520239	0.290042	0.565624	0.242044
bta-miR-2904	bta-miR-2904	bta-miR-2904	turquoise	-0.73332	0.0971942	0.777091	0.0689946	0.139996	0.791378	-0.433647	0.390303	-0.361679	0.481137
bta-miR-299	bta-miR-299	bta-miR-299	turquoise	-0.782955	0.0655503	0.783194	0.0654118	0.320365	0.535893	-0.59154	0.216186	-0.393118	0.4407
bta-miR-29a	bta-miR-29a	bta-miR-29a	turquoise	-0.879107	0.0210393	0.881505	0.0202298	0.803369	0.0541945	-0.32017	0.536156	-0.248603	0.634778
bta-miR-29b	bta-miR-29b	bta-miR-29b	turquoise	0.97085	0.00126219	-0.963027	0.00202527	-0.765358	0.0761261	0.574531	0.233026	0.145902	0.782699
bta-miR-29c	bta-miR-29c	bta-miR-29c	turquoise	-0.92974	0.00723123	0.968145	0.00150599	0.43496	0.388706	-0.58088	0.226681	-0.0388386	0.941771
bta-miR-29d-5p	bta-miR-29d-5p	bta-miR-29d-5p	turquoise	0.816127	0.0476058	-0.803681	0.0540285	-0.61006	0.198434	0.557795	0.250082	0.0881798	0.868073
bta-miR-301a	bta-miR-301a	bta-miR-301a	turquoise	-0.965424	0.00177255	0.922351	0.00880988	0.868076	0.0249579	-0.67911	0.137934	-0.173833	0.741877
bta-miR-30a-5p	bta-miR-30a-5p	bta-miR-30a-5p	turquoise	-0.662712	0.151459	0.731342	0.0985705	0.106519	0.840825	-0.222564	0.671666	-0.3567	0.487642
bta-miR-30b-5p	bta-miR-30b-5p	bta-miR-30b-5p	turquoise	-0.723902	0.103822	0.770277	0.0730972	0.523054	0.286968	-0.0824543	0.876599	-0.308761	0.551577
bta-miR-30c	bta-miR-30c	bta-miR-30c	turquoise	-0.902538	0.0137855	0.942875	0.00480165	0.484452	0.33017	-0.607501	0.20085	0.275579	0.597095
bta-miR-30d	bta-miR-30d	bta-miR-30d	turquoise	-0.903066	0.013639	0.915674	0.0103665	0.532206	0.277063	-0.529797	0.279657	-0.254098	0.627055
bta-miR-30e-5p	bta-miR-30e-5p	bta-miR-30e-5p	turquoise	-0.958775	0.00251421	0.984323	0.000366716	0.50563	0.30619	-0.653577	0.159226	0.0152461	0.977133
bta-miR-31	bta-miR-31	bta-miR-31	turquoise	0.907672	0.0123932	-0.860012	0.0280232	-0.617978	0.191035	0.806538	0.0525208	0.300555	0.562742
bta-miR-32	bta-miR-32	bta-miR-32	turquoise	-0.893562	0.0163907	0.9276	0.00767293	0.682811	0.134957	-0.414088	0.414369	0.162936	0.757759
bta-miR-320a	bta-miR-320a	bta-miR-320a	turquoise	-0.813778	0.0487889	0.830753	0.0405427	0.811948	0.0497201	-0.311397	0.548002	0.207136	0.69374
bta-miR-328	bta-miR-328	bta-miR-328	turquoise	0.970849	0.00126232	-0.97408	0.000999051	-0.684148	0.133888	0.590718	0.216988	0.119144	0.822129
bta-miR-329a	bta-miR-329a	bta-miR-329a	turquoise	0.904819	0.0131581	-0.873941	0.0228345	-0.634255	0.176192	0.783662	0.0651407	0.0415264	0.937746
bta-miR-339a	bta-miR-339a	bta-miR-339a	turquoise	-0.985001	0.000335747	0.985168	0.00032834	0.732222	0.0979572	-0.576078	0.231473	-0.145388	0.783455
bta-miR-339b	bta-miR-339b	bta-miR-339b	turquoise	-0.982665	0.000448135	0.952495	0.00333151	0.830879	0.0404844	-0.665267	0.149317	-0.152471	0.773066
bta-miR-33a	bta-miR-33a	bta-miR-33a	turquoise	-0.965441	0.00177088	0.946253	0.00425554	0.633605	0.176775	-0.688432	0.130489	-0.325477	0.529024
bta-miR-33b	bta-miR-33b	bta-miR-33b	turquoise	-0.97733	0.000765047	0.947056	0.00413047	0.842186	0.0353927	-0.68612	0.132319	-0.0540028	0.919075
bta-miR-3432a	bta-miR-3432a	bta-miR-3432a	turquoise	0.926326	0.00794176	-0.91867	0.00965293	-0.604814	0.2034	0.672955	0.142948	0.124095	0.814814
bta-miR-345-5p	bta-miR-345-5p	bta-miR-345-5p	turquoise	-0.860452	0.0278517	0.887053	0.0184151	0.66803	0.147014	-0.272548	0.601301	-0.248664	0.634692
bta-miR-34c	bta-miR-34c	bta-miR-34c	turquoise	0.539479	0.269286	-0.525679	0.284114	-0.36699	0.474228	0.480195	0.335071	-0.070449	0.894501
bta-miR-3600	bta-miR-3600	bta-miR-3600	turquoise	-0.993317	6.69e-05	0.967129	0.00160295	0.786289	0.0636284	-0.696412	0.124258	-0.149672	0.777169
bta-miR-3601	bta-miR-3601	bta-miR-3601	turquoise	-0.987076	0.000249463	0.957517	0.00266882	0.786613	0.0634428	-0.682408	0.13528	-0.21795	0.678251
bta-miR-361	bta-miR-361	bta-miR-361	turquoise	-0.988966	0.000181946	0.979703	0.000613755	0.742821	0.0907062	-0.69496	0.125382	0.0294962	0.955769
bta-miR-362-3p	bta-miR-362-3p	bta-miR-362-3p	turquoise	-0.630471	0.179598	0.629239	0.180712	0.691152	0.128351	-0.0256499	0.961534	-0.494694	0.318491
bta-miR-363	bta-miR-363	bta-miR-363	turquoise	-0.838177	0.0371613	0.892978	0.0165677	0.305818	0.555574	-0.564673	0.243015	0.184517	0.726366
bta-miR-369-3p	bta-miR-369-3p	bta-miR-369-3p	turquoise	-0.831564	0.0401666	0.878208	0.0213468	0.350648	0.495584	-0.583248	0.224332	0.230688	0.660106
bta-miR-374a	bta-miR-374a	bta-miR-374a	turquoise	-0.941167	0.00509008	0.950377	0.00363259	0.473215	0.343161	-0.668269	0.146816	-0.221829	0.672715
bta-miR-374b	bta-miR-374b	bta-miR-374b	turquoise	0.974402	0.000974504	-0.974213	0.000988869	-0.718242	0.107897	0.62223	0.18711	0.0310426	0.953451
bta-miR-375	bta-miR-375	bta-miR-375	turquoise	-0.434014	0.389856	0.455467	0.364043	-0.114164	0.829498	-0.302962	0.559461	-0.631457	0.178708
bta-miR-376b	bta-miR-376b	bta-miR-376b	turquoise	-0.894669	0.0160575	0.900456	0.0143703	0.484283	0.330365	-0.790311	0.0613445	0.234939	0.654076
bta-miR-377	bta-miR-377	bta-miR-377	turquoise	-0.541828	0.266792	0.639743	0.1713	0.31535	0.542655	-0.0598143	0.910386	0.596395	0.211472
bta-miR-379	bta-miR-379	bta-miR-379	turquoise	0.950122	0.00366972	-0.911436	0.011418	-0.655273	0.157772	0.868846	0.024674	0.0604387	0.909452
bta-miR-409a	bta-miR-409a	bta-miR-409a	turquoise	-0.958859	0.00250402	0.93301	0.00658117	0.849693	0.0321906	-0.666695	0.148124	0.047214	0.929232
bta-miR-410	bta-miR-410	bta-miR-410	turquoise	-0.976307	0.000835391	0.937306	0.00577256	0.844494	0.034393	-0.696026	0.124557	-0.157593	0.765567
bta-miR-411a	bta-miR-411a	bta-miR-411a	turquoise	-0.992662	8.06e-05	0.966325	0.0016819	0.794639	0.0589293	-0.699122	0.122172	-0.122591	0.817034
bta-miR-411b	bta-miR-411b	bta-miR-411b	turquoise	0.914776	0.0105851	-0.930146	0.00714891	-0.447356	0.37373	0.754862	0.0827732	-0.136898	0.795936
bta-miR-411c-3p	bta-miR-411c-3p	bta-miR-411c-3p	turquoise	-0.669532	0.145768	0.741316	0.0917207	0.0891458	0.866636	-0.256783	0.623291	-0.277758	0.594077
bta-miR-424-3p	bta-miR-424-3p	bta-miR-424-3p	turquoise	0.295891	0.569117	-0.300093	0.563373	-0.310028	0.549858	-0.00680418	0.989794	0.257602	0.622144
bta-miR-424-5p	bta-miR-424-5p	bta-miR-424-5p	turquoise	-0.994864	3.95e-05	0.979431	0.000630249	0.726547	0.101941	-0.678638	0.138316	-0.170884	0.746169
bta-miR-4286	bta-miR-4286	bta-miR-4286	turquoise	-0.797724	0.0572352	0.777428	0.0687943	0.696236	0.124395	-0.328831	0.524532	-0.565618	0.24205
bta-miR-429	bta-miR-429	bta-miR-429	turquoise	-0.438293	0.384658	0.456904	0.362335	-0.108224	0.838298	-0.319424	0.537159	-0.634661	0.175827
bta-miR-431	bta-miR-431	bta-miR-431	turquoise	-0.846649	0.0334717	0.813873	0.0487408	0.606363	0.201928	-0.541108	0.267555	-0.587628	0.220014
bta-miR-433	bta-miR-433	bta-miR-433	turquoise	0.734976	0.096049	-0.780308	0.0670952	-0.257877	0.621758	0.406365	0.424005	0.146919	0.781207
bta-miR-449a	bta-miR-449a	bta-miR-449a	turquoise	-0.927258	0.0077446	0.930968	0.00698374	0.701276	0.120526	-0.664823	0.149688	0.26908	0.606122
bta-miR-450a	bta-miR-450a	bta-miR-450a	turquoise	-0.924061	0.00843124	0.951131	0.00352392	0.700526	0.121098	-0.481579	0.333475	0.168101	0.750224
bta-miR-451	bta-miR-451	bta-miR-451	turquoise	-0.525699	0.284092	0.545554	0.262855	0.586593	0.221031	-0.147704	0.780055	0.267368	0.608504
bta-miR-454	bta-miR-454	bta-miR-454	turquoise	-0.91005	0.0117726	0.888963	0.0178094	0.895407	0.0158374	-0.473654	0.34265	-0.110258	0.835283
bta-miR-455-5p	bta-miR-455-5p	bta-miR-455-5p	turquoise	-0.971419	0.0012136	0.947893	0.00400201	0.841796	0.0355628	-0.630062	0.179968	-0.0765249	0.885437
bta-miR-484	bta-miR-484	bta-miR-484	turquoise	-0.985905	0.000296585	0.989503	0.000164708	0.610751	0.197784	-0.664531	0.149933	-0.149725	0.777091
bta-miR-486	bta-miR-486	bta-miR-486	turquoise	-0.928255	0.00753638	0.958993	0.00248794	0.566462	0.24119	-0.616834	0.192097	0.251152	0.631192
bta-miR-487a	bta-miR-487a	bta-miR-487a	turquoise	-0.77992	0.0673228	0.828945	0.0413872	0.342295	0.50661	-0.599306	0.208667	0.473606	0.342706
bta-miR-487b	bta-miR-487b	bta-miR-487b	turquoise	-0.868717	0.0247215	0.898209	0.0150148	0.748945	0.0866309	-0.34806	0.498992	0.163797	0.756501
bta-miR-495	bta-miR-495	bta-miR-495	turquoise	0.879806	0.0208016	-0.872108	0.0234886	-0.781772	0.0662389	0.431542	0.392869	0.162211	0.758817
bta-miR-497	bta-miR-497	bta-miR-497	turquoise	-0.992187	9.13e-05	0.973953	0.00100885	0.793752	0.0594205	-0.659952	0.153789	-0.0973028	0.854506
bta-miR-499	bta-miR-499	bta-miR-499	turquoise	0.404557	0.426271	-0.483214	0.331593	0.085151	0.872582	0.0840418	0.874234	0.110036	0.835612
bta-miR-500	bta-miR-500	bta-miR-500	turquoise	-0.985144	0.000329405	0.983093	0.000426377	0.604726	0.203484	-0.717039	0.108773	-0.115518	0.827494
bta-miR-502a	bta-miR-502a	bta-miR-502a	turquoise	-0.918806	0.00962098	0.913848	0.0108136	0.713085	0.111671	-0.698013	0.123024	0.278563	0.592964
bta-miR-503-3p	bta-miR-503-3p	bta-miR-503-3p	turquoise	-0.763203	0.0774702	0.81157	0.0499134	0.42061	0.40629	-0.527773	0.281844	0.526591	0.283125
bta-miR-504	bta-miR-504	bta-miR-504	turquoise	0.945249	0.00441437	-0.93008	0.00716234	-0.659448	0.154216	0.710948	0.113252	0.0634974	0.904882
bta-miR-505	bta-miR-505	bta-miR-505	turquoise	-0.901263	0.0141423	0.951379	0.0034886	0.390784	0.443662	-0.511756	0.299379	-0.0403285	0.93954
bta-miR-532	bta-miR-532	bta-miR-532	turquoise	0.96918	0.00141016	-0.939519	0.00537636	-0.651198	0.161276	0.827772	0.0419392	0.100037	0.850445
bta-miR-541	bta-miR-541	bta-miR-541	turquoise	-0.916526	0.0101611	0.952468	0.00333521	0.394092	0.439466	-0.656173	0.157003	0.0692745	0.896255
bta-miR-543	bta-miR-543	bta-miR-543	turquoise	0.464837	0.352964	-0.484127	0.330544	-0.514715	0.29611	-0.021279	0.968086	0.148555	0.778806
bta-miR-6119-3p	bta-miR-6119-3p	bta-miR-6119-3p	turquoise	-0.946573	0.00420545	0.942638	0.00484115	0.79763	0.0572866	-0.60206	0.206026	0.144455	0.784825
bta-miR-6123	bta-miR-6123	bta-miR-6123	turquoise	-0.963982	0.00192263	0.930812	0.00701478	0.769918	0.0733163	-0.795835	0.05827	0.0641908	0.903846
bta-miR-628	bta-miR-628	bta-miR-628	turquoise	-0.977907	0.000726727	0.946368	0.00423751	0.844654	0.0343243	-0.682619	0.135111	-0.0797643	0.880607
bta-miR-6520	bta-miR-6520	bta-miR-6520	turquoise	0.680414	0.136882	-0.759584	0.0797515	-0.511722	0.299416	0.0866054	0.870417	-0.35426	0.49084
bta-miR-654	bta-miR-654	bta-miR-654	turquoise	-0.975969	0.000859311	0.95589	0.00287558	0.803061	0.0543583	-0.680395	0.136898	0.00802745	0.987959
bta-miR-655	bta-miR-655	bta-miR-655	turquoise	-0.852429	0.031059	0.915316	0.0104533	0.504062	0.307943	-0.381043	0.456099	0.254865	0.62598
bta-miR-660	bta-miR-660	bta-miR-660	turquoise	-0.971962	0.00116818	0.939112	0.00544811	0.857688	0.0289379	-0.675005	0.14127	-0.068904	0.896808
bta-miR-665	bta-miR-665	bta-miR-665	turquoise	-0.983586	0.000401907	0.957372	0.00268703	0.822495	0.0444657	-0.690815	0.128615	-0.0452944	0.932105
bta-miR-671	bta-miR-671	bta-miR-671	turquoise	-0.970143	0.0013239	0.945662	0.00434874	0.684225	0.133828	-0.773197	0.0713264	-0.087685	0.86881
bta-miR-708	bta-miR-708	bta-miR-708	turquoise	-0.347664	0.499515	0.485642	0.328806	-0.243361	0.642165	0.0760316	0.886172	0.217725	0.678574
bta-miR-744	bta-miR-744	bta-miR-744	turquoise	-0.907593	0.0124141	0.955282	0.00295484	0.565577	0.242092	-0.377296	0.46091	-0.0381007	0.942877
bta-miR-760-3p	bta-miR-760-3p	bta-miR-760-3p	turquoise	-0.836315	0.0379966	0.893608	0.0163768	0.30291	0.559532	-0.489265	0.324663	0.0244489	0.963334
bta-miR-769	bta-miR-769	bta-miR-769	turquoise	-0.868424	0.0248294	0.930597	0.00705801	0.48356	0.331196	-0.358396	0.485423	0.0788809	0.881924
bta-miR-874	bta-miR-874	bta-miR-874	turquoise	-0.955086	0.00298066	0.942944	0.00479021	0.795551	0.0584264	-0.662805	0.151381	0.1395	0.792107
bta-miR-885	bta-miR-885	bta-miR-885	turquoise	-0.623783	0.185684	0.697467	0.123444	0.0802829	0.879834	-0.505237	0.306629	0.535683	0.273334
bta-miR-92a	bta-miR-92a	bta-miR-92a	turquoise	-0.910296	0.0117092	0.906592	0.01268	0.671536	0.144114	-0.689993	0.12926	0.212881	0.685502
bta-miR-93	bta-miR-93	bta-miR-93	turquoise	-0.977657	0.000743222	0.994767	4.1e-05	0.592235	0.215509	-0.660578	0.153259	0.0390938	0.941389
bta-miR-99a-5p	bta-miR-99a-5p	bta-miR-99a-5p	turquoise	-0.806228	0.0526834	0.844073	0.0345743	0.678826	0.138164	-0.331509	0.520953	0.297426	0.567017
bta-miR-99b	bta-miR-99b	bta-miR-99b	turquoise	-0.986005	0.000292429	0.990593	0.000132314	0.667545	0.147417	-0.688923	0.130102	0.0644872	0.903403
X_32414_star	X_32414_star	X_32414_star	turquoise	-0.811091	0.0501593	0.874703	0.0225654	0.225305	0.667762	-0.565618	0.24205	0.234638	0.654502
X_32944	X_32944	X_32944	turquoise	0.866025	0.0257214	-0.897761	0.015145	-0.660457	0.153361	0.300399	0.562956	0.121514	0.818626
X_32946	X_32946	X_32946	turquoise	0.941415	0.0050477	-0.907604	0.0124113	-0.789469	0.0618193	0.761374	0.0786194	-0.0826785	0.876265
X_32948	X_32948	X_32948	turquoise	-0.982455	0.000459052	0.947599	0.00404686	0.828401	0.041643	-0.691844	0.127809	-0.162385	0.758563
X_32960	X_32960	X_32960	turquoise	-0.58961	0.218071	0.634556	0.175922	-0.0922187	0.862064	-0.477002	0.338764	-0.286984	0.581341
X_33037	X_33037	X_33037	turquoise	0.573067	0.234499	-0.595059	0.212766	-0.441327	0.380988	0.195359	0.710689	0.0492293	0.926216
X_33208	X_33208	X_33208	turquoise	-0.953998	0.00312559	0.937536	0.00573078	0.845924	0.0337801	-0.521103	0.289098	-0.178502	0.73509
