# Supplementary material for: Identification and Functional Verification Reveals that miR-195 Inhibiting THRSP to Affect Fat Deposition in Xinyang Buffalo
Source: Front Genet. 2021 Dec 22;12:736441. doi: 10.3389/fgene.2021.736441 (PMC8727870; doi:10.3389/fgene.2021.736441)
Supplement: Supplementary file 5 [file Table1.XLSX]

## Sheet: Sheet1
Table S1 Primers for Real-time fluorescent quantitative PCR primer
Name	Sense Primer		Antisense Primer	MiRNA Universal Neckloop Primers
bta-miR-24-3p	tcggcaggTGGCTCAGTTCAGC		CTCAACTGGTGTCGTGGA	ctcaactggtgtcgtggagtcggcaattcagttgag
novel_miR-7_28313	tcggcaggTGGGCTGGGCTGGAGCC		CTCAACTGGTGTCGTGGA
bta-miR-192	tcggcaggCTGACCTATGAATTG		CTCAACTGGTGTCGTGGA
bta-miR-195	tcggcaggTAGCAGCACAGAAA		CTCAACTGGTGTCGTGGA
bta-miR-33a	tcggcaggGTGCATTGTAGTTG		CTCAACTGGTGTCGTGGA
bta-miR-130a	tcggcaggCAGTGCAATGTTAA		CTCAACTGGTGTCGTGGA
bta-miR-218	tcggcaggTTGTGCTTGATCTAAC		CTCAACTGGTGTCGTGGA
novel_miR-26_20059	tcggcaggCCAAACCAGTTGTG		CTCAACTGGTGTCGTGGA
U6	CGCTTCACGAATTTGCGTGTCAT		GCTTCGGCAGCACATATACTAAAAT
β-actin	CATCCTGACCCTCAAGTA		CTCGTTGTAGAAGGTGTG
PPARγ	AGGATGGGGTCCTCATATCC		GCGTTGAACTTCACAGCAAA
FABP4	AAGTCAAGAGCATCGTAA		CCAGCACCATCTTATCAT
CEBPα	TGGACAAGAACAGCAACGAG		TTGTCACTGGTCAGCTCCAG
THRSP	CATCCTGACCAGCATCGTA		AGCACCATCTTAGAACTTCA
